# Supplementary material for: Variable Splitting and Fusing for Image Phase Retrieval
Source: J Imaging. 2024 Oct 12;10(10):249. doi: 10.3390/jimaging10100249 (PMC11508883; doi:10.3390/jimaging10100249)
Supplement: Supplementary file 1 [file jimaging-10-00249-s001.zip]

Archive with 1 entries (1 files):
- jimaging-3173117-supplementary.pdf
